# Supplementary material for: Association of Prenatal Dietary Toxicants and Inorganic Arsenic Exposure with Children’s Emotional and Behavioral Problems: ECLIPSES Study
Source: Toxics. 2024 May 29;12(6):398. doi: 10.3390/toxics12060398 (PMC11209564; doi:10.3390/toxics12060398)
Supplement: Supplementary file 1 [file toxics-12-00398-s001.zip]

Archive with 1 entries (1 files):
- toxics-3023752-supplementary.pdf
